# Supplementary material for: Exploring the Control of PARP1 Levels in High-Grade Serous Ovarian Cancer
Source: Cancers (Basel). 2023 Apr 18;15(8):2361. doi: 10.3390/cancers15082361 (PMC10137242; doi:10.3390/cancers15082361)
Supplement: Supplementary file 1 [file cancers-15-02361-s001.zip]

Archive with 1 entries (1 files):
- cancers-2280341-SI.pdf
